# Supplementary material for: Differentiating Resistance from Formulation Failure: Isoniazid Instability and Poor Dissolution in Crushed Multi-Drug Paediatric Preparations
Source: Pharmaceutics. 2026 Mar 21;18(3):389. doi: 10.3390/pharmaceutics18030389 (PMC13030506; doi:10.3390/pharmaceutics18030389)
Supplement: Supplementary file 1 [file pharmaceutics-18-00389-s001.zip]

Archive with 1 entries (1 files):
- pharmaceutics-4041807-supplementary.pdf
